# Supplementary material for: The effects of Borrelia infection on its wintering rodent host
Source: Oecologia. 2022 Oct 15;200(3-4):471–8. doi: 10.1007/s00442-022-05272-y (PMC9675652; doi:10.1007/s00442-022-05272-y)
Supplement: Supplementary file 2 — Supplementary file2 Online Resources 2: Original data (XLSX 18 KB) [file 442_2022_5272_MOESM2_ESM.xlsx]

## Sheet: Metadata
The effects of Borrelia infection on its wintering rodent host
Saana Sipari, Jukka Hytönen, Annukka Pietikäinen, Tapio Mappes, Eva R. Kallio
Electronic Supplemental Material (ESM)
Online Resources 2
Orig_ID	vole_running	Treatment	Sex	Food1	Food2	Bodymass	Matu	Head_Dec	Enc_Dec	AB	Survival	Orig_mass	Enc_Orig	Date_release	Date_measured	Ind_in_analyses
76690	1	Ctrl	M	nofood	food	20.4	0	14.3	10	0.0795	1	26.4	9	Oct_27	Dec_12	0
75942	2	Inj	F	food	food	21.27	0	13.57	10	0.096	1	15	10	Oct_27	Dec_12	1
76620	3	Inj	F	nofood	food	17.62	0	13.66	10	0.0875	1	13.7	9	Oct_27	Dec_12	0
76621	4	Inj	M	food	food	17.74	0	13.1	10	0.089	1	16.1	10	Oct_27	Dec_12	1
11241	5	Ctrl	M	food	food	23.01	0	14.32	10	0.0865	1	24.8	8	Oct_27	Dec_12	1
76786	6	Ctrl	F	nofood	nofood	15.57	0	13.39	11	0.087	1	16.1	11	Oct_27	Dec_12	1
76581	7	Inj	F	nofood	nofood	17.93	0	13.44	11	0.124	1	18.7	11	Oct_27	Dec_12	1
76762	8	Inj	F	nofood	nofood	21.23	0	13.52	11	0.2015	1	19.7	11	Oct_27	Dec_12	1
76533	9	Ctrl	M	nofood	nofood	18.52	0	13.49	11	0.1015	1	23.4	11	Oct_27	Dec_12	1
76565	10	Ctrl	F	food	food	19.5	1	13.21	5	NA	1	20.7	5	Oct_27	Dec_12	1
76900	11	Ctrl	M	food	food	23.16	1	13.71	5	NA	1	16.9	5	Oct_27	Dec_12	1
76027	12	Ctrl	F	food	food	22.36	1	13.25	5	NA	1	20.4	5	Oct_27	Dec_12	1
76796	13	Inj	F	food	food	20.88	1	13.75	5	0.099	1	19.7	5	Oct_27	Dec_12	1
76043	14	Ctrl	F	nofood	nofood	18.28	0	13.42	6	0.081	1	17.9	6	Oct_27	Dec_12	1
99697	15	Inj	M	nofood	nofood	21.59	0	13.79	6	0.183	1	NA	6	Oct_27	Dec_12	1
21897	16	Inj	F	nofood	nofood	24.78	0	14.68	6	0.0965	1	23.9	6	Oct_27	Dec_12	1
20837	17	Inj	M	nofood	nofood	18.2	0	12.98	6	0.0785	1	15.2	6	Oct_27	Dec_12	1
76417	18	Inj	M	nofood	nofood	17.94	0	13.4	9	0.1625	1	20.2	9	Oct_27	Dec_12	1
76218	19	Ctrl	M	nofood	nofood	18.53	0	13.94	7	0.0845	1	21	7	Oct_27	Dec_12	1
99124	20	Inj	M	nofood	nofood	23.66	0	13.62	7	0.0905	1	23.7	7	Oct_27	Dec_12	1
76471	21	Inj	F	nofood	nofood	19.4	0	13.29	7	0.148	1	15.8	7	Oct_27	Dec_12	1
76654	22	Ctrl	F	nofood	nofood	18.69	0	13.11	3	0.1025	1	17	3	Oct_27	Dec_12	1
76229	23	Inj	M	food	food	24.19	1	14.26	8	0.176	1	21.6	8	Oct_27	Dec_12	1
11880	24	Inj	M	food	food	19.66	1	13.49	8	0.2855	1	19.6	10	Oct_27	Dec_12	1
76431	25	Inj	M	nofood	food	18.05	1	13.08	8	0.0895	1	20.3	9	Oct_27	Dec_12	0
76227	26	Ctrl	F	food	food	20.5	0	13.51	8	0.0825	1	NA	8	Oct_27	Dec_12	1
75932	27	Inj	F	nofood	nofood	14.71	0	13.08	4	0.326	1	18	4	Oct_27	Dec_12	1
121714	28	Ctrl	M	food	food	21.88	1	13.76	1	0.0895	1	21.5	1	Oct_27	Dec_12	1
76391	29	Inj	M	food	food	18.7	0	13.72	1	0.096	1	22.2	1	Oct_27	Dec_12	1
76541	30	Inj	M	nofood	nofood	19.6	1	13.49	3	0.233	1	23.2	3	Oct_27	Dec_12	1
76162	31	Inj	F	nofood	nofood	16.02	0	12.97	3	0.1205	1	14	3	Oct_27	Dec_12	1
76413	32	Ctrl	F	nofood	nofood	20.1	0	13.5	6	0.076	1	14.8	6	Oct_27	Dec_12	1
75976	33	Ctrl	M	nofood	nofood	22.64	0	13.82	6	0.086	1	21.7	6	Oct_27	Dec_12	1
76924	34	Ctrl	M	nofood	nofood	19.89	0	13.73	6	0.077	1	21.7	6	Oct_27	Dec_12	1
76434	35	Inj	M	food	food	19.53	1	13.49	5	0.148	1	22.3	5	Oct_27	Dec_12	1
6911	36	Inj	M	nofood	nofood	15.19	0	12.97	11	NA	1	22	11	Oct_27	Dec_12	1
76295	37	Inj	F	nofood	nofood	17.78	0	13.08	2	0.108	1	16.9	2	Oct_27	Dec_12	1
121480	38	Inj	F	food	food	25.25	1	13.9	5	0.2685	1	16.1	5	Oct_27	Dec_12	1
21661	39	Ctrl	F	food	food	19.71	0	13.44	8	0.086	1	17.4	8	Oct_27	Dec_12	1
76578	40	Inj	M	food	food	19.48	0	13.45	8	0.1015	1	19.4	8	Oct_27	Dec_12	1
76815	41	Inj	F	food	food	18.32	0	13.63	1	0.177	1	15.5	1	Oct_27	Dec_12	1
76384	42	Ctrl	M	food	food	22.45	1	13.98	10	0.095	1	18.4	10	Oct_27	Dec_12	1
76610	43	Inj	M	nofood	nofood	18.53	1	13.22	3	0.0965	1	21.5	3	Oct_27	Dec_12	1
76262	44	Inj	F	nofood	nofood	18.33	0	13.92	6	0.1075	1	22.7	6	Oct_27	Dec_12	1
76747	45	Ctrl	M	food	food	NA	NA	NA	10	NA	1	17.5	10	Oct_27	Dec_12	1
1286	NA	Inj	F	food	food	NA	NA	NA	1	NA	0	20.4	1	Oct_27	Dec_12	1
6119	NA	Inj	F	food	food	NA	NA	NA	10	NA	0	15.8	10	Oct_27	Dec_12	1
11076404	NA	Inj	F	food	food	NA	NA	NA	8	NA	0	14.6	8	Oct_27	Dec_12	1
11076516	NA	Inj	M	food	food	NA	NA	NA	5	NA	0	16.2	5	Oct_27	Dec_12	1
11076562	NA	Inj	M	food	food	NA	NA	NA	8	NA	0	24.7	8	Oct_27	Dec_12	1
11076845	NA	Inj	F	food	food	NA	NA	NA	8	NA	0	16.1	8	Oct_27	Dec_12	1
11099729	NA	Inj	M	food	food	NA	NA	NA	1	NA	0	22.8	1	Oct_27	Dec_12	1
1358	NA	Inj	F	nofood	nofood	NA	NA	NA	3	NA	0	18.7	3	Oct_27	Dec_12	1
5964	NA	Inj	F	nofood	nofood	NA	NA	NA	7	NA	0	15.3	7	Oct_27	Dec_12	1
6789	NA	Inj	F	nofood	nofood	NA	NA	NA	9	NA	0	18	9	Oct_27	Dec_12	1
10122441	NA	Inj	F	nofood	nofood	NA	NA	NA	2	NA	0	19.8	2	Oct_27	Dec_12	1
11075952	NA	Inj	M	nofood	nofood	NA	NA	NA	4	NA	0	28.2	4	Oct_27	Dec_12	1
11076140	NA	Inj	M	nofood	nofood	NA	NA	NA	2	NA	0	19.9	2	Oct_27	Dec_12	1
11076208	NA	Inj	M	nofood	nofood	NA	NA	NA	4	NA	0	22.8	4	Oct_27	Dec_12	1
11076728	NA	Inj	M	nofood	nofood	NA	NA	NA	2	NA	0	20.2	2	Oct_27	Dec_12	1
11111181	NA	Inj	M	nofood	nofood	NA	NA	NA	11	NA	0	18.8	11	Oct_27	Dec_12	1
11111282	NA	Inj	F	nofood	nofood	NA	NA	NA	4	NA	0	23.5	4	Oct_27	Dec_12	1
11111692	NA	Inj	M	nofood	nofood	NA	NA	NA	7	NA	0	21.7	7	Oct_27	Dec_12	1
6538	NA	Ctrl	F	food	food	NA	NA	NA	10	NA	0	25.3	10	Oct_27	Dec_12	1
6708	NA	Ctrl	F	food	food	NA	NA	NA	1	NA	0	17.8	1	Oct_27	Dec_12	1
6782	NA	Ctrl	F	food	food	NA	NA	NA	1	NA	0	16	1	Oct_27	Dec_12	1
6816	NA	Ctrl	F	food	food	NA	NA	NA	10	NA	0	15.1	10	Oct_27	Dec_12	1
11076118	NA	Ctrl	M	food	food	NA	NA	NA	5	NA	0	23.4	5	Oct_27	Dec_12	1
11099463	NA	Ctrl	M	food	food	NA	NA	NA	1	NA	0	15.1	1	Oct_27	Dec_12	1
1927	NA	Ctrl	F	nofood	nofood	NA	NA	NA	9	NA	0	21.1	9	Oct_27	Dec_12	1
6349	NA	Ctrl	F	nofood	nofood	NA	NA	NA	7	NA	0	18.8	7	Oct_27	Dec_12	1
6453	NA	Ctrl	F	nofood	nofood	NA	NA	NA	9	NA	0	NA	9	Oct_27	Dec_12	1
6497	NA	Ctrl	F	nofood	nofood	NA	NA	NA	7	NA	0	19.4	7	Oct_27	Dec_12	1
6793	NA	Ctrl	F	nofood	nofood	NA	NA	NA	3	NA	0	20.8	3	Oct_27	Dec_12	1
76188	NA	Ctrl	F	nofood	nofood	NA	NA	NA	11	NA	0	21	11	Oct_27	Dec_12	1
10121434	NA	Ctrl	M	nofood	nofood	NA	NA	NA	3	NA	0	19.9	3	Oct_27	Dec_12	1
10122018	NA	Ctrl	M	nofood	nofood	NA	NA	NA	2	NA	0	26.9	2	Oct_27	Dec_12	1
11076070	NA	Ctrl	F	nofood	nofood	NA	NA	NA	4	NA	0	18.3	4	Oct_27	Dec_12	1
11076441	NA	Ctrl	F	nofood	nofood	NA	NA	NA	2	NA	0	19.5	2	Oct_27	Dec_12	1
11076512	NA	Ctrl	M	nofood	nofood	NA	NA	NA	4	NA	0	15.1	4	Oct_27	Dec_12	1
11076617	NA	Ctrl	M	nofood	nofood	NA	NA	NA	4	NA	0	20.9	4	Oct_27	Dec_12	1
11076681	NA	Ctrl	F	nofood	nofood	NA	NA	NA	4	NA	0	14.5	4	Oct_27	Dec_12	1
11076735	NA	Ctrl	M	nofood	nofood	NA	NA	NA	7	NA	0	21.9	7	Oct_27	Dec_12	1
11076766	NA	Ctrl	F	nofood	nofood	NA	NA	NA	2	NA	0	16.4	2	Oct_27	Dec_12	1
11076778	NA	Ctrl	M	nofood	nofood	NA	NA	NA	9	NA	0	23.6	9	Oct_27	Dec_12	1
11099310	NA	Ctrl	M	nofood	nofood	NA	NA	NA	3	NA	0	14.25	3	Oct_27	Dec_12	1
11111549	NA	Ctrl	M	nofood	nofood	NA	NA	NA	2	NA	0	21.3	2	Oct_27	Dec_12	1

## Sheet: Legends
Orig_ID: Individual pit tag number
vole_running: Running number during capture in December
Treatment: Inj = Borrelia injection, Ctrl = saline injection
Sex: F = female, M = male
*Food1: Food treatment in October, food= supplemented, nofood= non-supplemented
*Food2:Food treatment in December, food= supplemented, nofood= non-supplemented
Bodymass: Body mass (g) measured in December
Matu: Signs of reproduction (vaginal opening and nipples in females, scrotal testes in males) in December, 1 = signs observed, 0 = no signs
Head_Dec: Head width (mm) in December
Enc_Dec: Enclosure number where the vole was captured in December
AB: Antibody level as absorbance
Survival: Survival in December, 1 = alive/captured, 0 = dead/not captured
Orig_mass: Body mass (g) in early October, before injections
Enc_Orig: Enclosure number the vole was released to in October
Date_released: All voles were released into the enclosure in October 27th
Date_measured: Body mass, Headwidth, Matu, and AB (blood sample) were measured in Dec 12th
Ind_in _analyses: 1 = Individuals included in GLMM and LMM analyses, 0 = 3 individuals who switched from non-food to food supplemented enclosure, excluded from GLMM and LMM analyses
*Food1 refers to the original food treatments/enclosures the vole was released to in October.
*Food2 refers to the food treatment/enclosure the vole was captured from in December. (Three individuals were able to switch enclosures from non-food supplement to food supplemented)
